# Supplementary material for: Bioactive Secondary Metabolites from an Arctic Marine-Derived Strain, Streptomyces sp. MNP-1, Using the OSMAC Strategy
Source: Molecules. 2025 Apr 8;30(8):1657. doi: 10.3390/molecules30081657 (PMC12029766; doi:10.3390/molecules30081657)
Supplement: Supplementary file 1 [file molecules-30-01657-s001.zip]

Archive with 1 entries (1 files):
- molecules-3532373-supplementary.pdf
